# Supplementary material for: Associations between Menopausal Hormone Therapy and Colorectal, Lung, or Melanoma Cancer Recurrence and Mortality: A Narrative Review
Source: J Clin Med. 2023 Aug 12;12(16):5263. doi: 10.3390/jcm12165263 (PMC10455141; doi:10.3390/jcm12165263)
Supplement: Supplementary file 1 [file jcm-12-05263-s001.zip]

Archive with 1 entries (1 files):
- jcm-2440363-supplementary.pdf
